# Supplementary material for: Increased prelaminar tissue thickness in patients with open-angle glaucoma and type 2 diabetes
Source: PLoS One. 2019 Feb 7;14(2):e0211641. doi: 10.1371/journal.pone.0211641 (PMC6366732; doi:10.1371/journal.pone.0211641)
Supplement: S1 Table — (XLS) [file pone.0211641.s001.xls]

## Sheet: Sheet
no	age	sex	cat status	DM_Presence of DM	IOP	Rim_area	Disc_area	AvgCDratio	VertCDratio	CupVol	Average	Sup	Inf	Temp	Nasal	@1	@2	@3	@4	@5	@6	@7	@8	@9	@10	@11	@12
1	54	1	0	1	16	1.06	2.61	0.77	0.73	0.58	86	74	130	68	74	79	86	65	69	74	125	149	65	56	67	74	79
2	35	1	0	1	18	0.83	2.13	0.78	0.81	0.576	79	90	87	78	59	82	61	51	64	67	82	110	102	56	70	107	86
3	35	1	0	1	18	0.8	2.26	0.8	0.78	0.632	79	92	99	62	62	84	66	58	67	71	98	109	69	58	61	90	95
7	64	1	0	1	13	0.985	2.724	0.638	0.712	0.355	97	115	130	55	89	81	98	50	59	125	147	112	55	46	64	124	80
8	64	1	0	1	13	1.277	2.521	0.493	0.779	0.276	88	111	118	60	65	104	96	54	59	93	144	105	55	44	52	101	111
9	65	2	1	1	14	0.87	1.8	0.71	0.6	0.233	94	108	94	107	68	103	74	68	61	79	86	109	92	103	101	117	131
10	65	2	1	1	14	0.89	1.93	0.72	0.66	0.244	87	103	76	104	66	109	95	54	58	80	88	67	75	111	83	55	41
11	68	2	3	1	17	0.93	1.69	0.66	0.69	0.211	51	61	47	48	47	52	54	43	46	47	39	56	50	44	50	62	68
12	40	1	0	1	16	0.77	1.78	0.75	0.75	0.43	83	83	94	76	79	79	74	53	58	89	78	114	81	64	84	125	83
13	40	1	0	1	15	0.7	1.48	0.72	0.76	0.295	74	82	76	73	64	87	66	29	50	82	79	68	79	59	79	101	67
14	62	2	2	1	13	1.39	3.04	0.73	0.61	0.477	92	119	117	69	63	100	78	58	59	88	141	171	66	60	98	165	92
15	81	2	3	1	10	0.62	2.05	0.84	0.86	0.727	79	85	75	84	70	70	62	61	63	69	71	62	68	75	79	65	101
16	81	2	3	1	12	0.78	1.95	0.78	0.77	0.567	75	81	81	71	67	58	68	61	54	65	73	87	50	66	71	88	72
17	69	2	0	1	11	0.81	2.57	0.82	0.83	0.705	76	99	74	67	65	80	73	63	57	67	90	66	58	64	79	132	85
18	65	2	2	1	15	0.97	2.02	0.72	0.65	0.391	84	100	115	64	56	67	58	61	48	89	151	106	59	52	82	119	113
19	65	2	2	1	13	0.96	2.15	0.75	0.61	0.541	77	101	88	62	56	92	66	54	49	53	77	134	74	51	63	98	112
20	65	2	0	1	13	0.77	2.09	0.8	0.79	0.539	64	76	81	48	49	61	47	46	54	67	91	91	53	45	52	78	89
21	65	2	0	1	15	0.59	2.44	0.88	0.83	0.778	50	58	65	31	47	66	60	54	53	59	58	78	36	27	28	43	70
22	58	1	3	1	15	0.61	1.7	0.8	0.75	0.627	74	70	119	51	57	77	57	63	51	87	132	139	52	40	59	66	68
23	79	1	3	1	16	0.88	2.3	0.78	0.78	0.814	65	79	82	43	58	65	58	53	64	61	74	110	45	41	44	88	82
24	79	1	3	1	26	0.63	1.81	0.82	0.74	0.923	53	71	60	35	48	69	68	41	35	46	54	79	38	29	37	51	91
25	66	2	1	1	15	0.84	2.08	0.76	0.76	0.423	57	80	58	42	47	97	64	41	45	57	61	49	38	40	54	68	63
26	54	1	2	1	23	1.11	2.3	0.72	0.71	0.487	98	123	127	79	62	97	74	51	63	75	142	151	92	58	79	138	124
27	54	1	2	1	22	0.97	2.38	0.77	0.8	0.624	81	96	101	61	64	108	85	45	59	76	114	113	63	53	64	83	92
28	45	1	0	1	21	0.99	1.86	0.69	0.68	0.422	84	99	100	70	68	57	64	80	71	69	112	143	88	54	65	124	116
29	45	1	0	1	22	0.87	1.72	0.71	0.68	0.428	77	74	100	66	70	57	73	67	63	66	99	125	80	51	64	88	63
30	64	2	0	1	13	1.03	1.39	0.51	0.58	0.101	85	96	94	84	66	99	73	58	64	74	127	83	71	70	109	132	98
31	54	1	0	1	19	1.44	1.86	0.46	0.47	0.057	93	108	117	75	70	105	94	55	46	76	145	124	61	60	99	109	82
32	61	1	0	2	17	0.8	1.95	0.76	0.75	0.429	65	63	81	45	70	79	74	67	68	64	87	93	57	40	38	60	51
33	65	2	1	2	12	0.91	1.72	0.68	0.8	0.222	83	91	103	73	64	100	72	60	59	88	108	117	73	61	80	74	96
34	65	2	1	2	14	0.87	2	0.76	0.76	0.446	76	83	100	63	60	114	83	49	46	81	107	117	59	55	62	45	78
35	62	2	0	2	21	0.83	1.59	0.68	0.71	0.244	74	96	59	74	67	97	70	59	62	63	47	56	55	68	103	90	81
36	62	2	0	2	17	1.16	1.56	0.5	0.46	0.098	81	100	85	73	65	115	71	55	52	67	94	71	70	63	110	119	101
37	76	1	0	2	18	0.81	1.71	0.72	0.74	0.218	66	96	72	55	39	89	59	52	32	64	98	76	54	49	59	99	106
38	43	1	0	2	14	0.82	1.65	0.71	0.7	0.386	83	98	80	66	87	86	81	64	88	88	66	76	71	47	73	91	103
39	43	1	0	2	15	1	1.86	0.68	0.63	0.357	86	86	128	57	72	91	81	72	72	111	133	119	66	48	65	67	91
40	78	1	3	2	9	0.89	2	0.74	0.78	0.438	75	78	81	58	82
41	78	1	3	2	9	1.17	2.17	0.67	0.7	0.363	81	110	95	56	63
42	38	2	0	2	13	0.9	1.73	0.7	0.73	0.313	79	115	72	59	70	88	78	70	63	88	82	44	43	47	89	144	113
43	58	2	0	2	11	0.86	2.59	0.82	0.86	0.779	90	123	100	61	76	117	73	68	86	135	111	54	44	59	81	127	125
44	58	2	0	2	12	0.86	2.65	0.83	0.83	0.888	86	137	74	60	72	160	82	62	71	95	64	63	47	55	79	100	151
45	78	1	1	2	13	1.04	1.57	0.58	0.66	0.196	76	92	86	67	60	69	78	57	55	70	83	91	57	65	75	109	86
46	78	1	1	2	13	0.89	1.98	0.75	0.84	0.389	70	90	72	52	64	95	69	49	46	55	76	65	44	49	53	56	109
47	42	2	0	2	12	0.84	2.71	0.83	0.83	0.762	73	93	70	75	54	53	59	52	55	89	60	49	59	63	104	153	66
48	42	2	0	2	13	0.84	2.57	0.81	0.85	0.566	77	85	82	66	76	69	61	60	55	70	102	53	54	57	74	107	156
49	70	2	1	2	10	0.9	2.1	0.76	0.77	0.614	75	96	77	65	63	106	82	52	55	79	85	68	89	56	70	89	93
50	71	2	1	2	9	0.99	2.24	0.74	0.82	0.507	98	100	105	111	75	115	72	60	92	116	97	103	141	95	97	90	96
51	71	2	1	2	12	0.78	2.07	0.79	0.85	0.446	66	80	77	50	54	125	68	42	54	93	84	55	44	50	56	41	74
52	60	2	0	2	13	1.42	3.07	0.72	0.68	0.525	96	104	142	73	65	109	74	59	80	111	160	166	70	59	100	120	104
53	57	2	1	2	10	0.93	2.55	0.8	0.86	0.811	85	115	75	74	75	93	82	56	88	83	97	46	52	67	103	165	88
54	57	2	1	2	10	1.06	2.36	0.74	0.71	0.525	94	103	117	83	75	88	110	55	62	89	103	159	83	64	102	133	87
55	77	2	1	2	14	0.94	2.99	0.82	0.85	0.578	78	111	55	75	72	105	88	65	64	79	52	34	57	74	94	128	99
56	66	1	1	2	22	0.58	1.91	0.84	0.86	0.543	66	71	81	41	71	71	70	71	67	55	106	69	53	35	40	51	87
57	54	2	0	2	14	1.27	2.38	0.69	0.6	0.502	97	128	132	55	71	116	74	57	73	111	155	110	60	47	48	131	167
58	56	2	0	2	12	0.92	2.24	0.76	0.76	0.702	91	109	109	77	70	90	68	50	66	72	107	104	64	50	65	87	115
59	56	2	0	2	13	0.83	2.26	0.8	0.75	0.794	68	71	87	64	51	42	40	47	58	67	75	105	76	56	61	88	94
60	69	1	3	2	9	0.72	1.54	0.73	0.79	0.265	65	81	74	47	58	74	58	57	57	71	74	79	47	44	48	78	90
61	69	1	3	2	10	0.9	1.59	0.65	0.72	0.22	77	91	103	55	59	81	67	57	53	76	116	118	53	46	66	103	90
62	60	1	0	2	15	0.86	2.18	0.77	0.77	0.522	60	84	71	27	56	85	74	45	49	75	74	65	25	25	32	80	85
63	59	2	0	2	9	0.69	2.15	0.83	0.9	0.524	68	98	63	54	59	85	70	47	59	91	54	42	47	53	61	106	102
64	74	2	0	2	9	1.16	2.57	0.74	0.69	0.846	106	137	149	58	79	131	89	64	83	136	185	126	47	66	61	110	169
65	40	2	0	2	13	0.87	1.12	0.48	0.5	0.07	69	106	52	68	50	77	50	46	53	55	59	42	57	58	89	126	116
66	80	1	3	2	8	0.84	2.07	0.77	0.8	0.511	75	100	86	46	68	84	86	63	56	102	83	73	43	47	48	104	113
67	80	1	3	2	9	1.15	2.17	0.68	0.64	0.247	84	111	107	49	69	109	87	56	64	97	121	102	54	44	50	83	141
68	70	2	3	2	14	0.79	1.46	0.68	0.55	0.263	86	116	84	82	60	113	79	63	73	96	94	79	59	57	77	94	101
69	70	2	3	2	15	0.76	1.43	0.68	0.6	0.189	82	103	90	72	64	116	84	86	75	102	83	68	59	51	72	104	130
70	56	1	0	2	11	0.87	2.22	0.79	0.88	0.592	81	116	82	65	62	122	70	58	56	86	95	66	56	55	85	86	139
71	52	2	0	2	15	0.84	1.87	0.74	0.74	0.511	71	83	74	69	59	74	69	53	55	62	71	87	74	56	76	75	100
72	52	2	0	2	18	0.84	2.07	0.77	0.75	0.422	79	114	64	68	68	103	85	68	51	49	52	91	68	56	81	114	124
73	34	2	0	2	15	2.37	2.48	0.87	0.84	0.775	70	78	79	40	85	80	93	76	85	78	79	78	39	35	46	52	104
74	33	1	0	2	13	0.7	2.37	0.84	0.92	0.717	54	69	55	44	51	45	61	47	44	62	56	47	41	38	52	79	83
75	33	1	0	2	13	0.9	2.21	0.77	0.78	0.521	72	87	96	45	61	85	74	56	53	84	97	108	48	40	47	90	86
76	59	2	0	2	16	1.37	2.48	0.66	0.69	0.297	101	135	125	68	77	144	90	61	79	128	134	115	73	55	75	122	140
77	59	2	0	2	18	1.36	2.41	0.65	0.6	0.269	94	118	130	58	68	126	86	58	59	123	143	124	60	50	66	101	126
78	72	2	0	2	10	0.84	2.46	0.81	0.86	0.686	67	82	67	59	60	68	70	57	54	60	79	62	56	56	64	100	79
79	72	2	0	2	9	0.62	2.62	0.87	0.92	0.784	56	64	52	54	53	64	66	48	47	46	58	51	43	56	61	72	57
80	55	2	0	2	17	0.83	2.21	0.79	0.79	0.522	79	106	98	58	53	99	63	46	51	87	120	87	60	52	63	117	101
81	47	1	0	2	17	0.96	2.05	0.74	0.82	0.483	82	123	86	53	60	106	63	57	58	92	102	63	57	43	58	108	172
82	47	1	0	2	18	1.06	2.02	0.69	0.75	0.435	83	117	112	53	49	129	72	38	37	84	119	133	68	42	50	81	142
83	69	2	3	2	17	1.08	1.64	0.58	0.59	0.184	87	92	101	84	72	74	80	69	66	84	88	132	108	67	78	117	76
84	69	2	1	2	15	0.97	1.84	0.69	0.69	0.292	76	97	89	65	56	96	61	50	57	69	80	112	77	52	66	107	86
85	44	2	0	2	12	1.47	2.11	0.54	0.49	0.1	84	93	115	49	79	67	89	66	84	105	139	102	43	42	60	130	81
86	41	2	0	2	13	1.14	1.73	0.57	0.53	0.191	99	122	120	87	68	149	79	64	60	80	101	181	108	64	90	116	101
87	55	1	0	2	9	1.11	3.21	0.8	0.81	0.84	91	126	104	63	72	106	81	72	62	126	126	62	61	55	75	136	137
88	55	1	0	2	10	1.25	2.92	0.75	0.71	0.496	95	115	128	64	73	110	108	60	52	103	163	118	61	55	77	122	111
89	57	1	3	2	8	0.56	1.86	0.84	0.87	0.711	70	91	79	58	53	93	60	49	49	66	102	69	75	43	55	93	88
90	77	1	1	2	14	0.78	2.16	0.79	0.75	0.395	57	68	71	44	44	60	58	38	37	64	87	62	44	41	47	67	80
91	55	1	0	2	10	0.68	1.74	0.79	0.84	0.481	74	75	86	57	77	59	67	79	85	93	106	60	57	47	67	87	78
92	55	1	0	2	13	0.72	1.76	0.78	0.8	0.458	73	87	89	61	56	80	60	60	48	88	106	72	62	57	65	73	107
93	44	1	0	2	20	0.72	1.5	0.72	0.73	0.399	67	70	82	58	56	93	84	50	55	67	80	108	73	44	58	71	58
94	65	2	0	2	21	0.52	2.14	0.89	0.85	0.949	60	68	66	58	47	45	53	45	44	51	85	61	53	61	60	89	71
95	65	2	0	2	20	0.7	1.96	0.81	0.77	0.593	68	77	86	59	51	72	58	42	53	57	93	108	50	53	73	90	70
96	40	2	0	2	22	0.89	1.7	0.67	0.62	0.253	66	64	81	59	60	82	65	59	55	81	80	81	76	53	48	63	47
97	40	2	0	2	20	1.01	1.82	0.65	0.61	0.233	67	72	86	57	53	76	50	54	54	58	81	119	72	48	52	81	60
98	80	2	1	1	18	0.75	1.79	0.76	0.75	0.328	75	102	73	55	68	85	71	61	71	85	68	65	42	50	74	112	109
99	80	2	1	1	18	0.7	2.07	0.81	0.71	0.45	62	85	56	52	55	99	59	50	55	58	50	59	45	50	62	74	82
103	46	1	0	1	12.4	0.98	2.25	0.76	0.72	0.654	87	113	105	63	66	125	79	55	64	83	95	136	76	49	65	100	113
104	50	1	1	1	20	0.92	2.92	0.83	0.83	0.996	72	94	77	60	58	86	71	49	54	90	63	77	72	47	60	91	102
105	50	1	1	1	16	0.94	2.46	0.78	0.8	0.635	82	86	110	66	66	96	76	52	70	101	116	113	68	56	75	94	67
106	68	1	0	1	12	0.93	2.74	0.81	0.82	0.811	77	100	93	52	63	80	65	50	74	86	116	77	49	50	59	87	133
107	68	1	0	1	14	1.06	2.36	0.73	0.68	0.542	83	103	103	58	65	110	86	55	53	96	104	111	63	46	66	80	120
108	73	1	0	2	10	1.17	2.1	0.67	0.66	0.345	86	100	109	71	63	84	67	52	71	99	107	123	73	57	83	115	102
109	73	1	0	2	9	1.12	2.37	0.72	0.76	0.517	81	99	99	63	62	103	59	56	73	85	90	122	65	56	68	100	94
111	58	1	0	1
112	69	2	0	1	8	1.26	1.96	0.59	0.63	0.161	67	76	98	43	52	73	57	47	53	112	108	75	37	34	58	68	88
113	69	2	0	1	8	1.22	2.1	0.63	0.67	0.271	57	84	59	34	51	73	53	48	51	72	50	54	35	29	39	65	116
116	56	1	0	1	17	1.02	2.03	0.7	0.65	0.398	87	118	104	69	58	94	70	45	59	85	120	108	76	58	73	139	122
117	56	1	0	1	15	1.02	2.32	0.74	0.68	0.446	87	105	99	78	55	80	56	47	61	77	91	128	80	62	93	136	101
118	48	2	0	1	12	0.99	2.24	0.74	0.72	0.548	76	76	104	56	67	79	70	49	83	92	130	91	54	46	67	65	86
119	48	2	0	1	13	1.09	2.91	0.79	0.78	0.791	81	117	100	48	60	121	64	50	64	92	132	76	42	41	61	101	128
120	62	1	0	1	12	1.19	2.84	0.76	0.7	0.845	100	136	114	69	78	116	92	65	78	85	116	142	85	51	72	116	176
121	62	1	0	1	12	1.01	2.83	0.8	0.77	0.978	83	116	92	62	61	133	68	54	60	85	90	101	73	48	65	85	138
122	80	2	1	1	12	1.07	2.11	0.69	0.68	0.526	93	123	109	69	72	89	84	51	83	105	119	104	61	53	93	168	111
123	80	2	1	1	12	1.09	2.15	0.7	0.67	0.517	90	114	117	63	67	121	88	59	53	92	111	150	74	46	69	109	111
124	65	1	0	1	13	0.79	1.46	0.68	0.63	0.242	70	77	99	51	52	78	52	45	60	82	100	114	60	43	48	55	99
125	65	1	0	1	13	0.55	1.63	0.82	0.82	0.542	61	80	75	42	50	92	54	43	52	72	94	57	44	42	40	43	104
128	55	2	0	1	16	0.93	2.32	0.78	0.67	0.602	83	103	110	65	54	79	63	45	53	87	135	107	62	58	75	126	105
129	55	2	0	1	16	0.46	0.64	0.75		1.01	73	76	95	63	57	65	67	61	43	70	118	99	58	62	70	77	86
130	49	2	0	1	12	1.08	2.08	0.69	0.69	0.372	95	116	126	74	65	91	77	65	52	89	135	152	83	57	82	129	127
131	49	2	0	1	12	0.743	0.77	0.81		0.76	82	101	105	62	61	103	80	57	45	72	111	132	80	47	59	87	112
134	53	2	0	1	14	0.93	1.78	0.68	0.65	0.28	81	113	91	60	62	97	66	56	65	65	92	115	66	43	70	132	109
135	53	2	0	1	16	0.91	1.66	0.67	0.64	0.305	73	95	96	57	45	80	42	43	52	55	101	132	68	42	61	94	110
138	39	2	0	1	13	0.67	1.84	0.79	0.77	0.5	73	109	66	72	45	84	51	44	41	73	63	61	64	61	92	122	122
139	39	2	0	1	13	0.66	1.85	0.8	0.77	0.496	68	108	52	62	49	89	62	42	43	51	46	59	59	50	77	129	106
141	58	1	0	1	12
146	45	1	0	1	10	1.28	3.38	0.78	0.73	0.769	90	119	116	69	56	108	63	48	56	114	134	100	68	60	79	115	134
147	45	1	0	1	13	1.36	3.29	0.75	0.72	0.674	83	110	117	63	44	123	55	37	39	88	139	124	73	53	63	72	134
148	75	2	1	1	10	1.4	2.66	0.68	0.62	0.376	84	97	103	72	66	79	64	56	77	97	90	122	62	65	88	132	79
149	75	2	1	1	11	1.23	2.74	0.73	0.69	0.411	79	104	92	64	58	89	69	55	50	61	87	128	79	48	64	111	112
152	56	1	0	1	12	1.04	3.4	0.82	0.83	0.923	73	82	79	76	54	68	66	48	49	60	69	109	100	54	74	98	80
153	56	1	3	1	14	1.02	3.58	0.84	0.83	0.985	70	75	87	72	48	99	57	43	43	50	70	139	96	49	71	55	71
155	61	1	0	1	13	1.47	1.76	0.4	0.45	0.061	107	131	151	60	83	159	114	75	61	125	184	145	58	51	71	101	134
158	66	1	0	3	8	0.7	2.28	0.85	0.83	0.887	86.25	99	108	64	74	95	81	56	71	72	101	139	67	59	63	103	102
159	66	1	0	3	10	0.87	1.97	0.76	0.7	0.479	84	109	109	64	54	116	64	46	61	78	116	133	66	55	73	98	150
160	57	2	0	3	10	0.96	1.83	0.69	0.68	0.338	87.25	113	110	57	69	89	80	54	72	100	113	118	60	45	68	128	123
161	57	2	0	3	11	0.81	1.47	0.67	0.65	0.279	78.75	98	105	58	54	73	54	49	60	85	104	12	65	43	66	107	113
162	66	2	0	3	17	1.06	1.97	0.68	0.61	0.233	83.25	103	112	61	57	91	68	60	57	104	131	128	67	58	67	109	120
163	66	2	0	3	18	0.89	1.97	0.74	0.74	0.443	85.5	99	123	58	62	93	60	59	58	84	130	140	65	42	58	102	97
164	43	1	0	3	11	0.87	2.1	0.77	0.75	0.578	78.5	90	89	60	75	82	75	74	75	69	93	103	58	59	63	93	93
165	43	1	0	3	13	1.26	2.33	0.68	0.62	0.546	103.5	122	139	68	85	141	112	63	80	106	167	145	70	57	78	109	115
166	44	1	0	3	13	1.13	2.55	0.74	0.73	0.66	97	117	133	67	71	87	78	60	74	114	144	141	68	56	77	134	129
167	44	1	0	3	12	1.18	2.59	0.73	0.67	0.489	99	119	131	62	84	113	89	72	90	113	143	138	61	56	69	131	114
168	53	2	1	3	14	1.06	2.01	0.69	0.63	0.525	103.5	143	117	68	86	111	101	65	93	108	130	113	52	83	69	167	152
169	53	2	1	3	16	1.1	2.15	0.7	0.63	0.478	98.25	131	133	39	90	141	123	73	74	92	140	167	43	26	48	127	124
170	47	2	0	3	18	1.61	3.22	0.71	0.62	0.888	115.25	140	145	82	94	97	92	78	111	123	169	142	75	68	101	169	155
171	47	2	0	3	16	1.57	3.1	0.7	0.6	0.68	108.75	130	143	81	81	108	121	67	56	111	155	164	77	67	99	149	134
172	68	2	0	3	17	1.48	2.31	0.59	0.5	0.118	84	94	105	69	68	95	76	68	65	89	91	138	86	55	75	108	88
173	68	2	0	3	16	1.43	2.18	0.58	0.58	0.171	90	111	107	70	72	107	86	59	65	86	105	145	67	55	82	135	99
176	69	2	3	3	17	1.11	1.45	0.49	0.43	0.084	92	108	125	71	64	100	67	52	74	123	151	99	55	64	94	142	81
177	69	2	3	3	17	1.23	1.52	0.44	0.4	0.06	90.75	112	128	59	64	127	84	44	65	124	146	114	50	58	68	112	96
178	70	1	2	3	12	1.22	2.05	0.63	0.52	0.163	87.25	118	103	73	55	109	71	49	47	86	112	111	69	63	88	146	100
179	70	1	2	3	12	1.16	2.09	0.67	0.56	0.292	86	96	124	65	59	90	86	45	47	87	125	160	74	50	71	118	79
180	52	2	0	3	12	1.19	2.75	0.75	0.74	0.626	102.75	127	138	67	79	106	93	71	73	126	155	135	69	58	72	128	147
181	52	2	0	3	13	1.13	2.4	0.72	0.68	0.426	101.25	135	140	60	70	146	85	60	67	91	154	174	67	46	68	102	157
188	69	2	3	3	17	1.08	1.64	0.58	0.59	0.184	87.25	92	101	84	72	74	80	69	66	84	88	132	108	67	78	117	86
189	69	2	1	3	13	0.97	1.84	0.69	0.69	0.292	76.25	97	87	65	56	96	61	50	57	69	80	112	77	52	66	107	86
190	65	2	0	3	17	1.13	1.36	0.41	0.44	0.033	89	112	119	66	59	91	71	55	67	95	113	146	80	55	77	140	108
191	65	2	0	3	20	1.15	1.56	0.51	0.47	0.081	86.25	109	117	62	57	107	74	57	48	89	120	135	62	52	73	109	100
194	61	2	3	3	13	0.96	2	0.72	0.72	0.382	105.5	128	128	90	76	92	87	54	69	76	139	135	81	66	85	120	152
195	61	2	0	3	11	0.93	1.92	0.72	0.66	0.349	93.75	127	106	67	75	108	86	63	75	67	118	124	77	63	94	117	127
196	61	1	1	3	12	1.19	2.1	0.65	0.6	0.278	88.25	108	101	84	60	97	71	47	62	67	91	145	79	67	104	150	77
197	61	1	1	3	11	1.26	2.22	0.65	0.59	0.281	89.25	112	100	90	55	96	59	54	53	72	89	138	105	65	100	147	94
200	47	1	0	3	12	1.49	2.13	0.54	0.52	0.206	102	121	112	87	88	117	112	75	78	99	106	131	84	68	109	149	97
201	47	1	0	3	12	1.26	1.88	0.57	0.53	0.191	101	128	114	93	69	136	98	55	55	71	104	168	103	72	103	127	120
206	59	2	0	3	10	1.46	2.17	0.56	0.52	0.13	89.25	117	117	59	64	92	81	52	61	116	128	107	52	48	75	132	127
207	59	2	0	3	10	1.53	2.39	0.59	0.57	0.114	86.75	107	126	56	58	112	69	61	46	99	133	146	57	45	66	90	120
212	46	2	1	3	11	1.66	1.75	0.22	0.18	0	101.75	120	113	107	67	109	77	63	62	82	104	151	118	79	124	140	110
213	46	2	1	3	11	1.83	1.9	0.18	0.08	0.006	97.5	120	118	97	55	114	69	52	45	62	124	168	126	71	95	153	92
